# Supplementary material for: Affordable, cleanroom-free millifluidic production of targeted lipid nanocarriers via additive manufacturing
Source: Lab Chip. 2026 Jan 7;26(3):635–49. doi: 10.1039/d3lc00995e (PMC12784244; doi:10.1039/d3lc00995e)
Supplement: LC-026-D3LC00995E-s001 [file LC-026-D3LC00995E-s001.zip]

Archive with 2 entries (2 files):
- lc-art-11-2023-000995 - multilayered chip schematic.dxf
- lc-art-11-2023-000995 - supplementary information.pdf
